# Supplementary material for: Collaborative cytometric inter-laboratory ring test for probiotics quantification
Source: Front Microbiol. 2023 Nov 10;14:1285075. doi: 10.3389/fmicb.2023.1285075 (PMC10667725; doi:10.3389/fmicb.2023.1285075)
Supplement: Supplementary file 1 [file Table_1.XLSX]

## Sheet: Overview
L. plantarum - ID 091													SUMMARY (AFU vs ICC)								SUMMARY (TFU vs TPC)
FFC and CFU lab	AFU	ICC	TFU	TPC	CFU								Groups	Count	Sum	Average	Variance		ICC : AFU		Groups	Count	Sum	Average	Variance		TFU : TPC
Lab. 1 int. Biolab	628000000000	622175400000	885000000000	654496200000	390000000000								AFU	6	3063000000000	510500000000	1.56167e+22		0.208864		TFU	6	4828000000000	8.04667e+11	4.34359e+22		-0.19039
Lab. 2 int. CQ	598000000000	630255600000	1040000000000	670656600000	530000000000								ICC	4	2468501100000	617125275000	3.4141e+20				TPC	4	2605864500000	651466125000	4.28463e+20
Lab. 3 int. R&D	491000000000	626215500000	762000000000	658536300000	590000000000
Lab. 4 int. AC	276000000000	589854600000	421000000000	622175400000	437000000000								ANOVA								ANOVA
Lab. 5 int. R&D	530000000000		850000000000										Source of Variation	SS	df	MS	F	P-value	F crit		Source of Variation	SS	df	MS	F	P-value	F crit
lab. est. AAT 1	540000000000		870000000000										Between Groups	2.72855e+22	1	2.72855e+22	2.75932	0.135267	5.31766		Between Groups	5.6329e+22	1	5.6329e+22	2.06272	0.188868	5.31766
AVG	510500000000	617125275000	8.04667e+11	651466125000	486750000000								Within Groups	7.91077e+22	8	9.88847e+21					Within Groups	2.18465e+23	8	2.73081e+22
STD	1.24967e+11	1.84773e+10	2.08413e+11	2.06994e+10	9.01235e+10
CoV	0.244793	0.0299409	0.259005	0.0317735	0.185154								Total	1.06393e+23	9						Total	2.74794e+23	9
L. rhamnosus - ID 1697													SUMMARY (AFU vs ICC)								SUMMARY (TFU vs TPC)
FFC and CFU lab	AFU	ICC (1.60 rad)	TFU	TPC (1.60 rad)	CFU								Groups	Count	Sum	Average	Variance		ICC : AFU		Groups	Count	Sum	Average	Variance		TFU : TPC
Lab. 1 int. Biolab	1005000000000	1085681528640	1432000000000	1.28335e+12	1382000000000								AFU	7	6057000000000	8.65286e+11	2.95462e+22		0.178216		TFU	7	8906000000000	1.27229e+12	4.07502e+22		-0.0366809
Lab. 2 int. CQ	804000000000	9.75745e+11	1309000000000	1.19852e+12	737000000000								ICC (1.60 rad)	5	5097466891800	1019493378360	3.91676e+21				TPC (1.60 rad)	5	6.12809e+12	1.22562e+12	4.59342e+21
Lab. 3 int. R&D	904000000000	934818538500	1208000000000	1.12607e+12	1305000000000
Lab. 4 int. AC	734000000000	1062139057920	1122000000000	1.29187e+12	1572000000000								ANOVA								ANOVA
Lab. 5 int. R&D	1170000000000	1039083015240	1635000000000	1.22827e+12									Source of Variation	SS	df	MS	F	P-value	F crit		Source of Variation	SS	df	MS	F	P-value	F crit
lab. est. AAT 1	730000000000		1100000000000										Between Groups	6.93583e+22	1	6.93583e+22	3.59473	0.0871988	4.9646		Between Groups	6.35239e+21	1	6.35239e+21	0.241651	0.633627	4.9646
lab. est. AAT 2	710000000000		1100000000000										Within Groups	1.92944e+23	10	1.92944e+22					Within Groups	2.62875e+23	10	2.62875e+22
AVG	8.65286e+11	1019493378360	1.27229e+12	1.22562e+12	1249000000000
STD	1.7189e+11	6.2584e+10	2.01867e+11	6.77748e+10	3.59304e+11								Total	2.62303e+23	11						Total	2.69228e+23	11
CoV	0.198651	0.0613874	0.158665	0.0552985	0.287673
L. casei - ID 1872													SUMMARY (AFU vs ICC)								SUMMARY (TFU vs TPC)
FFC and CFU lab	AFU	ICC (1.60 rad)	TFU	TPC (1.60 rad)	CFU								Groups	Count	Sum	Average	Variance		ICC : AFU		Groups	Count	Sum	Average	Variance		TFU : TPC
Lab. 1 int. Biolab	472000000000	429974914680	660000000000	5.33449e+11	270000000000								AFU	7	3222800000000	460400000000	1.27543e+22		0.0396764		TFU	7	4575000000000	6.53571e+11	2.8299e+22		-0.0817173
Lab. 2 int. CQ	607000000000	508277708820	943000000000	6.3704e+11	383000000000								ICC (1.60 rad)	4	1914668031600	478667007900	1.18806e+21				TPC (1.60 rad)	4	2.40065e+12	6.00163e+11	2.08569e+21
Lab. 3 int. R&D	249800000000	4.8001e+11	423000000000	6.14298e+11	249000000000
Lab. 4 int. AC	523000000000	496405470960	686000000000	6.15866e+11	373000000000								ANOVA								ANOVA
Lab. 5 int. R&D	521000000000		753000000000										Source of Variation	SS	df	MS	F	P-value	F crit		Source of Variation	SS	df	MS	F	P-value	F crit
lab. est. AAT 1	440000000000		590000000000										Between Groups	8.49376e+20	1	8.49376e+20	0.0954474	0.764395	5.11736		Between Groups	7.26072e+21	1	7.26072e+21	0.37118	0.557426	5.11736
lab. est. AAT 2	410000000000		520000000000										Within Groups	8.00901e+22	9	8.8989e+21					Within Groups	1.76051e+23	9	1.95612e+22
AVG	460400000000	478667007900	6.53571e+11	6.00163e+11	318750000000
STD	1.12935e+11	3.44682e+10	1.68223e+11	4.56693e+10	6.90718e+10								Total	8.09395e+22	10						Total	1.83311e+23	10
CoV	0.245298	0.0720087	0.25739	0.0760948	0.216696
													SUMMARY (AFU vs ICC)								SUMMARY (TFU vs TPC)
B. breve - ID 1747													Groups	Count	Sum	Average	Variance		ICC : AFU		Groups	Count	Sum	Average	Variance		TFU : TPC
FFC and CFU lab	AFU	ICC (1.60 rad)	TFU	TPC (1.60 rad)	CFU								AFU	6	9385000000000	1.56417e+12	1.3622e+23		-0.315971		TFU	6	10764000000000	1794000000000	2.36106e+23		-0.270111
Lab. 1 Biolab	1748000000000	1132637186880	1922000000000	1.37762e+12	1290000000000								ICC (1.60 rad)	3	3209807736720	1069935912240	5.01116e+21				TPC (1.60 rad)	3	3.92826e+12	1.30942e+12	5.34971e+21
Lab. 2 CQ	2072000000000	1084000847040	2554000000000	1.31846e+12	1223000000000
Lab. 3 R&D	1831000000000	9.9317e+11	2100000000000	1.23218e+12	2332000000000								ANOVA								ANOVA
Lab. 4 AC	1334000000000		1488000000000		1659000000000								Source of Variation	SS	df	MS	F	P-value	F crit		Source of Variation	SS	df	MS	F	P-value	F crit
lab AAT 1	1200000000000		1400000000000										Between Groups	4.88528e+23	1	4.88528e+23	4.94803	0.0614753	5.59145		Between Groups	4.69635e+23	1	4.69635e+23	2.75971	0.140622	5.59145
lab AAT 2	1200000000000		1300000000000										Within Groups	6.91123e+23	7	9.87319e+22					Within Groups	1.19123e+24	7	1.70175e+23
AVG	1.56417e+12	1069935912240	1794000000000	1.30942e+12	1626000000000
STD	3.6908e+11	7.07896e+10	4.85907e+11	7.31417e+10	5.08209e+11								Total	1.17965e+24	8						Total	1.66086e+24	8
CoV	0.23596	0.0661624	0.270851	0.0558581	0.312552
B. longum - ID 1152													SUMMARY (AFU vs ICC)								SUMMARY (TFU vs TPC)
FFC and CFU lab	AFU	ICC (1.80 rad)	TFU	TPC (1.80 rad)	CFU								Groups	Count	Sum	Average	Variance		ICC : AFU		Groups	Count	Sum	Average	Variance		TFU : TPC
Lab. 1 int. Biolab	218000000000	2.52206e+11	495000000000	5.59305e+11	193000000000								AFU	6	1378000000000	2.29667e+11	6.19467e+20		0.0393207		TFU	6	3135000000000	522500000000	2.1159e+21		0.0309284
Lab. 2 int. CQ	247000000000	2.14285e+11	560000000000	4.7521e+11	167000000000								ICC (1.80 rad)	3	716091971120	2.38697e+11	4.48672e+20				TPC (1.80 rad)	3	1.61598e+12	5.3866e+11	3.14219e+21
Lab. 3 int. R&D	187000000000	249601567040	474000000000	5.81465e+11	212000000000
Lab. 4 int. AC	226000000000		596000000000		247000000000								ANOVA								ANOVA
lab. est. AAT 1	250000000000		510000000000										Source of Variation	SS	df	MS	F	P-value	F crit		Source of Variation	SS	df	MS	F	P-value	F crit
lab. est. AAT 2	250000000000		500000000000										Between Groups	1.63106e+20	1	1.63106e+20	0.285815	0.609468	5.59145		Between Groups	5.22298e+20	1	5.22298e+20	0.2168	0.655629	5.59145
AVG	2.29667e+11	2.38697e+11	522500000000	5.3866e+11	204750000000								Within Groups	3.99468e+21	7	5.70668e+20					Within Groups	1.68639e+22	7	2.40913e+21
STD	2.48891e+10	2.11819e+10	4.59989e+10	5.60553e+10	3.36687e+10
CoV	0.10837	0.0887395	0.0880362	0.104064	0.164438								Total	4.15778e+21	8						Total	1.73862e+22	8
B. lactis - ID1518													SUMMARY (AFU vs ICC)								SUMMARY (TFU vs TPC)
FFC and CFU lab	AFU	ICC	TFU	TPC	CFU								Groups	Count	Sum	Average	Variance		ICC : AFU		Groups	Count	Sum	Average	Variance		TFU : TPC
Lab. 1 int. Biolab	235000000000	480771900000	1307000000000	690857100000	1230000000000								AFU	6	2981000000000	4.96833e+11	5.80638e+22		-0.0743414		TFU	6	9264000000000	1544000000000	1.26907e+23		-0.569998
Lab. 2 int. CQ	776000000000	424210500000	2256000000000	630255600000	1153000000000								ICC	6	2759388300000	459898050000	8.51486e+20				TPC	6	3983538600000	663923100000	1.33626e+21
Lab. 3 int. R&D	407000000000	496932300000	1462000000000	702977400000	1450000000000
Lab. 4 int. AC	223000000000	448451100000	1339000000000	654496200000	839000000000								ANOVA								ANOVA
lab. est. AAT 1	690000000000	432290700000	1500000000000	614095200000									Source of Variation	SS	df	MS	F	P-value	F crit		Source of Variation	SS	df	MS	F	P-value	F crit
lab. est. AAT 2	650000000000	476731800000	1400000000000	690857100000									Between Groups	4.09265e+21	1	4.09265e+21	0.138933	0.717122	4.9646		Between Groups	2.32361e+24	1	2.32361e+24	36.2375	0.000128676	4.9646
AVG	4.96833e+11	459898050000	1544000000000	663923100000	1168000000000								Within Groups	2.94576e+23	10	2.94576e+22					Within Groups	6.41215e+23	10	6.41215e+22
STD	2.40964e+11	2.91802e+10	3.5624e+11	3.65549e+10	2.52873e+11
CoV	0.485	0.0634493	0.230725	0.0550589	0.216501								Total	2.98669e+23	11						Total	2.96482e+24	11
